# Supplementary material for: Succinylation of Polyallylamine: Influence on Biological Efficacy and the Formation of Electrospun Fibers
Source: Polymers (Basel). 2021 Aug 24;13(17):2840. doi: 10.3390/polym13172840 (PMC8433649; doi:10.3390/polym13172840)
Supplement: Supplementary file 1 [file polymers-13-02840-s001.zip]

Archive with 1 entries (1 files):
- polymers-1332041-supplementary.pdf
